# Supplementary material for: The Impact of DAZZEON αSleep® Far-Infrared Blanket on Sleep, Blood Pressure, Vascular Health, Muscle Function, Inflammation, and Fatigue
Source: Clocks Sleep. 2024 Sep 4;6(3):499–516. doi: 10.3390/clockssleep6030033 (PMC11417803; doi:10.3390/clockssleep6030033)
Supplement: Supplementary file 1 [file clockssleep-06-00033-s001.zip]

Archive with 1 entries (1 files):
- clockssleep-3173317-supplementary.pdf
